# Supplementary material for: Exploring correlations between gut mycobiome and lymphocytes in melanoma patients undergoing anti-PD-1 therapy
Source: Cancer Immunol Immunother. 2025 Feb 25;74(4):110. doi: 10.1007/s00262-024-03918-9 (PMC11861499; doi:10.1007/s00262-024-03918-9)
Supplement: Supplementary file 1 — Supplementary file1 (XLSX 58 KB) [file 262_2024_3918_MOESM1_ESM.xlsx]

## Sheet: S1_Table
Id	Sex	Age	LDH level	Time	Line of treatment	Stage	Response to treatment	Progression	PFS [months]	Outcome	OS [months]	Response	Response2	Lymphocytes % of PBMC	T cells % of all Lymphocytes	T cells % of all PBMCs	CD8+ % of Lymphocytes T	EM Tc % of Cytotoxic Lymphocytes T	CM Tc % of Cytotoxic Lymphocytes T	TD Tc % of Cytotoxic Lymphocytes T	Naive Tc % of Cytotoxic Lymphocytes T	CD4+/CD8+ % of Lymphocytes T	CD4-/CD8- % of Lymphocytes T	CD4+ % of Lymphocytes T	CM Th % of Regulatory Lymphocytes T	Naive Th % of Regulatory Lymphocytes T	EM Th % of Regulatory Lymphocytes T	TDM Th % of Regulatory Lymphocytes T	RTE % of Regulatory Lymphocytes T	Treg % of Regulatory Lymphocytes T	Tc CD185+ % of Cytotoxic Lymphocytes T	Th CD185+ % of Regulatory Lymphocytes T	T cells CD274+ % of all Lymphocytes	T cells CD273+/CD274+ % of all Lymphocytes	T cells CD273-/CD274- % of all Lymphocytes	T cells CD273+ % of all Lymphocytes	T cells PD-1+ % of all Lymphocytes	T cells PD-1+/CD152+ % of all Lymphocytes	T cells PD-1-/CD152- % of all Lymphocytes	T cells CD152+ % of all Lymphocytes	Mo CD274+ % of Monocytes	Mo CD273+/CD274+ % of Monocytes	Mo CD273+ % of Monocytes	Mo PD-1+ % of Monocytes	B reg memory % of Lymphocytes B	B reg transitional % of Lymphocytes B	Plasmacytes % of Lymphocytes B	B cells % of all Lymphocytes	B cells % of PBMCs
MMP_0501A	M	64	474	BT	I line	III M1c1	PR	1	52.75	0	56	CB	R	68.9	65.6	45.2	41.2	15.7	3.4	43.6	12.9	13.8	2.3	42.7	23.5	46.5	10.9	19	0.1	4.1	2.7	20.4	0	0.2	75.4	24.3	9.5	0	90.4	0.1	0.6	6.7	85.7	98.7	6.4	4.7	8.9	6.9	4.6
MMP_0501B	M	64	215	T3	NA	NA	PR	1	52.76	0	56	CB	R	72.5	67.7	49.1	41.9	34.8	5.3	32.9	4.4	17.3	1.6	39.2	53.6	11.8	26.8	7.8	0	2.3	1.1	11.7	0	0.2	85	14.8	5.2	0.8	92.6	1.5	0.1	1.9	91.8	99	6.7	5.8	5.3	6.4	4
MMP_0502A	M	71	238	BT	I line	III M1c1	PR	1	20	0	59	CB	R	66.8	68	45.5	50	8	3.1	26.9	5.1	5.4	4.4	40.2	32.7	38.2	15.8	13.3	0.1	9.3	8.5	22.4	0.4	0.7	84.6	14.2	35.8	0	64.1	0.1	1.8	21.7	72.1	99.3	11.7	7.3	12.2	8.3	5.3
MMP_0502B	M	71	181	T3	NA	NA	PR	1	20	0	59	CB	R	75.2	63.8	48	55	7.2	1.7	26.3	3.9	4.5	4.5	36	28.1	36.5	18.3	17.1	0	7.4	7.4	25	0.5	0.2	89.8	9.5	5.8	0	94.2	0	2.1	24.5	66.4	99.2	16.9	12.2	4.8	10.4	6.8
MMP_0503A	M	73	160	BT	I line	III M1c0	PR	0	59	0	59	CB	R	NA	NA	NA	NA	NA	NA	NA	NA	NA	NA	NA	NA	NA	NA	NA	NA	NA	NA	NA	NA	NA	NA	NA	NA	NA	NA	NA	NA	NA	NA	NA	NA	NA	NA	NA	NA
MMP_0503B	M	73	170	T3	NA	NA	PR	0	59	0	59	CB	R	NA	NA	NA	NA	NA	NA	NA	NA	NA	NA	NA	NA	NA	NA	NA	NA	NA	NA	NA	NA	NA	NA	NA	NA	NA	NA	NA	NA	NA	NA	NA	NA	NA	NA	NA	NA
MMP_0504A	M	87	199	BT	I line	III M1c0	PD	1	3.25	1	8	NB	NR	76	34.8	26.4	77.1	15	7	44.1	8	2.1	3.7	17.1	50.1	23.1	23.5	3.3	0	7.6	4.3	43.6	0	0	89.9	10.1	5.1	0	94.4	0.5	0.3	2.7	83.8	97	10.8	5	6.5	0.3	0.3
MMP_0504B	M	87	476	T3	NA	NA	PD	1	3.26	1	8	NB	NR	68.1	33.7	23	71.6	21.3	7.9	33.3	8.5	4.3	4	20	48.3	20.9	26.8	4	0.2	5.3	5.2	50.3	0	0.1	83.3	16.6	3.5	0.1	95.9	0.4	0.8	5.9	79.9	93.8	12.6	8.2	9.9	3.6	2.6
MMP_0505A	M	53	270	BT	I line	III M1c1	PR	1	16.25	1	31.75	CB	R	65.9	62.3	41.1	64.3	69.3	7.3	0.6	0.1	1.7	5	29	61.9	0	38.1	0	0.1	1.2	1	16.4	0	0	91	9	20.2	0.1	79.5	0.2	0.2	4.9	76.7	91.6	20.2	12.6	1.8	7.9	4.6
MMP_0505B	M	53	236	T3	NA	NA	PR	1	16.26	1	31.75	CB	R	78	72.2	56.3	59.7	67.4	9.7	0.3	0.1	1.7	4.8	33.8	59.4	0	40.6	0	0	1.8	1	13.1	0	0	94.9	5.1	5.6	0	94.1	0.2	0.4	1.1	42.8	93.1	6.4	7.8	2.2	4.8	3.5
MMP_0506	F	83	308	BT	I line	IV M1d	PD	1	2.25	1	2.25	NB	NR	NA	NA	NA	NA	NA	NA	NA	NA	NA	NA	NA	NA	NA	NA	NA	NA	NA	NA	NA	NA	NA	NA	NA	NA	NA	NA	NA	NA	NA	NA	NA	0	0	0	0.1	0.1
MMP_0507	M	85	247	BT	I line	III M1a1	SD	1	32.5	1	34.5	CB	NR	54.5	72.6	39.6	50.7	4.4	17	56.6	5.8	3.2	4.5	41.6	50.8	8.9	38.2	2.1	3	5.9	2.3	27.2	0.1	0.2	93	6.7	17.2	0.1	82.5	0.3	0.7	13	84.2	93	3.5	2.1	4.3	6.2	3.6
MMP_0508A	F	55	164	BT	I line	III M1a0	PR	0	57.25	1	57.25	CB	R	62.6	52.2	32.6	42.8	6	13.9	9.9	16.6	3.7	4.8	48.7	72.5	12.6	14.6	0.2	8.5	5.3	5.7	22.5	0	0.2	89.9	9.9	23.3	0.2	75.9	0.6	0	1.1	97.7	94.5	12.2	11.1	4.4	17.6	11.2
MMP_0508B	F	55	173	T3	NA	NA	PR	0	57.26	1	57.25	CB	R	70	37.4	26.2	49.9	9.5	16.8	13.3	7.8	4.8	6.8	38.4	73.1	10.2	16.5	0.2	10.1	6.9	7.5	23.3	0	0	93.7	6.2	3.3	0	96.7	0	0.3	6.4	88	88.2	13.9	7	1.3	17.4	12.1
MMP_0510	M	71	679	BT	I line	IV M1d	PD	1	0.5	1	0.5	NB	NR	NA	NA	NA	NA	NA	NA	NA	NA	NA	NA	NA	NA	NA	NA	NA	NA	NA	NA	NA	NA	NA	NA	NA	NA	NA	NA	NA	NA	NA	NA	NA	10	10	0	0.1	0
MMP_0512	M	80	244	BT	I line	IV M1d	PD	1	2.75	1	2.75	NB	NR	57.9	59.5	34.4	60.6	2.5	5.1	31.2	3.9	2.5	2.7	34.3	52.1	26.6	12.1	9.2	11.4	2.7	2.6	20.8	0.2	0.3	91.7	7.8	12.6	0.1	87.2	0.2	0.2	5.3	90.7	90.8	6.1	9.2	9.1	5.8	3.9
MMP_0513A	M	77	216	BT	I line	III M1b0	PR	0	56	0	56	CB	R	70.7	22.3	15.8	47.4	22.3	6.4	44	6.6	1.3	4.1	47.2	44.5	23.2	27.1	5.2	0.1	4.4	2.9	24.8	0.1	0.1	83.9	15.9	11.1	0	88.7	0.1	0.6	3	70.1	97.3	41.5	3.3	1.1	15.1	10.2
MMP_0513B	M	77	226	T3	NA	NA	PR	0	56	0	56	CB	R	53.3	19.8	10.5	49.9	26.4	5.6	42	3.6	1.3	3.8	45	38.7	20.7	35.5	5.2	0	4.8	2.3	20.1	0	0	89.4	10.6	1.4	0	97.9	0.7	0.1	1.3	57.8	98	28.7	1.9	0.9	16.7	4.6
MMP_0514	M	71	922	BT	I line	IV M1d	PD	1	1	1	1	NB	NR	NA	NA	NA	NA	NA	NA	NA	NA	NA	NA	NA	NA	NA	NA	NA	NA	NA	NA	NA	NA	NA	NA	NA	NA	NA	NA	NA	NA	NA	NA	NA	35.3	5.2	2.5	2.7	1.7
MMP_0515	F	66	405	BT	II line	III M1c	PD	1	2.75	1	8	NB	NR	68.5	37.2	25.5	45.7	6.1	4.3	46.5	13.7	2.3	5.7	46.3	50.8	17.2	29.9	2.2	10.8	4.9	2.3	14.3	2.6	1.4	85.8	10.2	21.1	0.1	78.5	0.3	1.9	24.5	70.4	93.4	11.8	5	1.1	10.3	7.5
MMP_0516A	F	62	232	BT	I line	III M1c1	PD	1	1.5	1	8.5	NB	NR	69.3	44.9	31.1	22.7	6.2	12.4	3.8	24.8	2.7	14.7	59.9	54	38.3	6.8	0.8	0.1	6.8	8.3	24	0	0.2	74.9	24.9	23	0.1	76.7	0.2	3.9	18.1	55	98.1	8.6	18.8	1.4	18.7	9.3
MMP_0516B	F	62	352	T3	NA	NA	PD	1	1.6	1	8.6	NB	NR	58.4	53.3	31.1	24.5	4.3	7.8	2.3	26	1.5	13.4	60.6	51.7	41.1	6.1	1.1	0.2	5.8	14.3	31.4	0.1	0.5	64.7	34.7	24.8	0.3	74.2	0.6	0	76.7	23.3	98.2	7.2	7.5	2.5	29.5	15
MMP_0517A	F	63	234	BT	II line	III M1c	PR	0	55.25	0	55.25	CB	R	77.2	84.8	65.4	69.9	77.1	4.6	4	0.3	10.1	4.7	15.2	39	16.9	37.3	6.8	0	2	1.8	26.4	0	0	88.1	11.9	28.4	0.1	71.3	0.3	0	1.8	90.4	94.4	2.6	8.6	6	6.7	5.2
MMP_0517B	F	63	277	T3	NA	NA	PR	0	55.26	0	55.26	CB	R	63.2	76.3	48.2	71.8	36.5	2.7	46.1	3.4	6.9	4.6	16.8	52.1	19.9	24.3	3.7	0	4	1.4	23.4	0	0	88.4	11.6	1.1	0	98.5	0.3	0	0.4	96.3	96.8	2.6	11.9	4.4	12.4	7.8
MMP_0518A	F	60	156	BT	I line	III M1b0	PR	0	55.25	0	55.25	CB	R	NA	NA	NA	NA	NA	NA	NA	NA	NA	NA	NA	NA	NA	NA	NA	NA	NA	NA	NA	NA	NA	NA	NA	NA	NA	NA	NA	NA	NA	NA	NA	NA	NA	NA	NA	NA
MMP_0518D	F	60	170	T3	NA	NA	PR	0	55.28	0	55.28	CB	R	NA	NA	NA	NA	NA	NA	NA	NA	NA	NA	NA	NA	NA	NA	NA	NA	NA	NA	NA	NA	NA	NA	NA	NA	NA	NA	NA	NA	NA	NA	NA	NA	NA	NA	NA	NA
MMP_0519A	M	53	278	BT	I line	NA	PD	NA	NA	NA	NA	NB	NR	NA	NA	NA	NA	NA	NA	NA	NA	NA	NA	NA	NA	NA	NA	NA	NA	NA	NA	NA	NA	NA	NA	NA	NA	NA	NA	NA	NA	NA	NA	NA	14.3	2.3	3.8	2.3	1.6
MMP_0519B	M	53	421	T3	NA	NA	PD	NA	NA	NA	NA	NB	NR	NA	NA	NA	NA	NA	NA	NA	NA	NA	NA	NA	NA	NA	NA	NA	NA	NA	NA	NA	NA	NA	NA	NA	NA	NA	NA	NA	NA	NA	NA	NA	NA	NA	NA	NA	NA
MMP_0520	M	41	163	BT	II line	IV M1d	PR	1	23.5	1	42.5	CB	R	70	60.5	42.4	51.1	3.5	1.4	69.2	3.1	3.4	7	38.5	25.8	7.8	33.1	33.3	15.6	1.2	1.2	15.1	0	0.1	93.6	6.3	14.6	0.1	84.9	0.4	0.4	3.2	76.9	87.6	12.3	3.5	4.4	8.8	6.5
MMP_0521A	M	64	173	BT	II line	III M1a	SD	0	53.5	0	53.5	CB	NR	78.1	46.8	36.6	33	61.5	13.1	0.1	0.2	2.3	25.5	39.2	91	0	9	0	0.3	4.3	2.2	22.2	0	0	68.7	31.3	17	0	82.8	0.2	0	0.9	40.6	95.2	4.8	5.7	2.5	22.6	17
MMP_0521B	M	64	157	T3	NA	NA	SD	0	53.5	0	53.5	CB	NR	62.3	52.6	32.8	29.1	39.3	18.6	11.7	8	2.9	23.1	44.8	92.8	0.5	6.7	0	0	4.4	1.8	20.1	0	0	62.7	37.3	11.5	0	88.3	0.1	0	1.5	58.6	93.7	5.7	9.7	1.8	18.3	10.5
MMP_0522	M	56	1173	BT	II line	IV M1d	PD	1	1.5	1	1.5	NB	NR	69.7	62.6	43.6	42.6	5.1	1.8	69.7	9.8	0.7	4.4	52.3	40	54.2	5.4	0.5	20.5	3	1.4	20.1	0	0.2	72.2	27.5	11	0.2	88.3	0.5	0.1	2.9	95.8	92.2	3.9	9	2.3	11.7	8.2
MMP_0523A	M	57	176	BT	I line	III M1a0	PR	1	11.5	0	52.5	CB	R	80.4	59.6	48	39.6	53.2	17	0.1	0.1	6.2	3.6	50.6	66.3	0.2	33.4	0.1	0.3	2.7	1.4	11.5	0	0	97.8	2.2	12.8	0	87.1	0.2	3.2	8.6	48.5	93	13.4	21.8	0.3	6.6	5.2
MMP_0523B	M	57	156	T3	NA	NA	PR	1	11.5	0	52.5	CB	R	78.7	60.9	48	40.2	50.4	14.6	0.2	0.1	6.5	4.9	48.3	60.2	0.1	39.6	0.1	0	2.4	1.7	10	0.1	0.1	96.3	3.5	5.3	0	94.4	0.2	2.7	24.2	59.5	93.3	11.1	18.8	0.8	4.6	3.6
MMP_0524A	M	75	188	BT	I line	III M1a0	SD	0	52.5	0	52.5	CB	NR	NA	NA	NA	NA	NA	NA	NA	NA	NA	NA	NA	NA	NA	NA	NA	NA	NA	NA	NA	NA	NA	NA	NA	NA	NA	NA	NA	NA	NA	NA	NA	NA	NA	NA	NA	NA
MMP_0524B	M	75	236	T3	NA	NA	SD	0	52.5	0	52.5	CB	NR	NA	NA	NA	NA	NA	NA	NA	NA	NA	NA	NA	NA	NA	NA	NA	NA	NA	NA	NA	NA	NA	NA	NA	NA	NA	NA	NA	NA	NA	NA	NA	NA	NA	NA	NA	NA
MMP_0526A	M	66	177	BT	I line	III M1a0	PR	1	25.5	0	52.5	CB	R	NA	NA	NA	NA	NA	NA	NA	NA	NA	NA	NA	NA	NA	NA	NA	NA	NA	NA	NA	NA	NA	NA	NA	NA	NA	NA	NA	NA	NA	NA	NA	NA	NA	NA	NA	NA
MMP_0526B	M	66	199	T3	NA	NA	PR	1	25.5	0	52.5	CB	R	NA	NA	NA	NA	NA	NA	NA	NA	NA	NA	NA	NA	NA	NA	NA	NA	NA	NA	NA	NA	NA	NA	NA	NA	NA	NA	NA	NA	NA	NA	NA	NA	NA	NA	NA	NA
MMP_0527A	F	84	180	BT	I line	III	PR	1	41.75	0	52.25	CB	R	NA	NA	NA	NA	NA	NA	NA	NA	NA	NA	NA	NA	NA	NA	NA	NA	NA	NA	NA	NA	NA	NA	NA	NA	NA	NA	NA	NA	NA	NA	NA	8	6.8	1.8	17.9	14.7
MMP_0527B	F	84	200	T3	NA	NA	PR	1	41.75	0	52.25	CB	R	NA	NA	NA	NA	NA	NA	NA	NA	NA	NA	NA	NA	NA	NA	NA	NA	NA	NA	NA	NA	NA	NA	NA	NA	NA	NA	NA	NA	NA	NA	NA	NA	NA	NA	NA	NA
MMP_0528A	M	63	217	BT	I line	III M1b0	PR	1	26	1	45.25	CB	R	66.6	68	45.3	32.1	43.3	37.6	0.5	0.2	1.8	23.7	42.4	87.2	0	12.8	0	0	3.2	4.5	27.3	0	0	85.5	14.5	14.2	0.1	85.5	0.3	0	0.6	80.7	94.9	7.8	13.5	0.6	20.1	12.9
MMP_0528B	M	63	269	T3	NA	NA	PR	1	26	1	45.25	CB	R	66.1	63.1	41.7	33.1	40.9	38.7	0.4	0.1	2.3	23.6	41.1	82.6	0	17.4	0	0.1	4.9	3.2	19.6	0	0	88.2	11.7	4.7	0.1	94.9	0.4	0.1	1.9	68	91.1	8.8	8.7	0.2	17.7	12.1
MMP_0529A	F	56	167	BT	II line	III M1b	SD	1	8	0	51.75	CB	NR	82	60.2	49.3	49.1	37.8	14.1	3.1	2.4	3.2	3.6	44.1	85.3	0.1	14.7	0	0.1	6.5	1.5	19.1	0.4	0.1	86.3	13.1	12.2	0.1	87.6	0.1	10.5	10.8	22.6	93.6	8.8	7.8	2.2	18.6	14
MMP_0529B	F	56	182	T3	NA	NA	SD	1	8	0	51.75	CB	NR	66	61.5	40.6	73	46.5	3	5.4	0.6	2.2	3.3	21.5	71.6	0	28.4	0	0.4	3.8	1.6	19.6	0.4	0.4	80.7	18.5	12.5	0.2	86	1.3	9.5	35.1	34.4	92.4	9.2	8.9	2.5	24.8	17.5
MMP_0530A	F	60	200	BT	I line	III	PR	1	3	0	23.75	CB	R	80.4	60.9	49	49.2	2.2	7	20.8	40.8	1.3	4.5	45	52.7	20.3	22.6	4.4	10.5	2.2	1.5	23	0	0	88.7	11.3	22.7	0.1	77.1	0.1	0.2	1.7	82.9	87.3	4.4	6.6	3.5	13.5	10.3
MMP_0531A	F	44	365	BT	I line	III M1c1	PR	1	11.25	0	50.5	CB	R	71.9	70.3	50.5	37.6	3.9	3.6	24.8	12.7	1.3	8	53.1	45.1	39	15.3	0.6	27.5	2.5	1.4	8.2	0.1	0.1	89.4	10.4	17.7	0	82.3	0	0.8	22	73.6	96.4	9.1	9.8	2.2	13.4	9.8
MMP_0531B	F	44	166	T3	NA	NA	PR	1	11.25	0	50.5	CB	R	77.6	67.9	52.7	36.2	4.5	4.8	29.9	16.8	1	10.3	52.5	46	42.7	11	0.3	22.3	3.4	1.3	15.5	0	0	78.8	21.2	5.9	0	94	0.1	2	12.6	65.8	95.5	11.7	10	2.6	14.6	11.1
MMP_0532	M	73	292	BT	II line	III M1c	PD	1	2.75	1	7.25	NB	NR	58.1	61	35.5	55.3	2.7	4.2	46	8.1	0.6	8.8	35.3	46.4	46.9	6.1	0.6	12.8	2.3	5.5	28.2	0.1	0.3	78.1	21.5	20.4	0.7	77.2	1.7	0.1	5.9	90.9	84.2	14.3	5.2	2.8	15.2	9.2
MMP_0533	F	92	452	BT	I line	IV M1d	PD	1	1	1	1.5	NB	NR	65.3	20.5	13.4	48.1	15.8	9	35.9	5	1.5	3.2	47.2	36.1	42.3	20.8	0.8	24.9	1.8	4.4	17.8	0	0.7	66.6	32.6	16.9	0.4	82.3	0.4	0	1	76.4	66.8	28.9	8.5	2.5	11.3	8.1
MMP_0534A	M	51	156	BT	I line	III M1c0	SD	1	24.75	1	32.5	CB	NR	66	62.4	41.2	58.2	5.5	7.7	47.7	7.7	2.6	3	36.1	58.8	13.9	23.2	4	6	1.4	2.1	21	0	0	87.6	12.4	24.3	0.2	74.6	0.9	0	0.9	87	88.4	9.6	11	0.9	9.7	6.5
MMP_0534B	M	51	159	T3	NA	NA	SD	1	24.75	1	32.5	CB	NR	67	60.8	40.8	58.3	6.2	7.6	48.8	11	2.1	3.4	36.3	53.8	24.1	19	3.2	10.6	2	3.1	24.9	0	0	89.6	10.3	4	0	96	0.1	0.1	0.4	74.5	89.9	15.1	16.4	1.1	8.5	5.9
MMP_0535A	M	85	194	BT	I line	III M1a0	SD	1	43.75	0	48	CB	NR	77.4	60.9	47.2	36.6	7.4	3	71.5	4.4	4.8	11.3	47.4	26.2	10.4	29.8	33.6	17	1.2	2	9.7	0	0	92.4	7.6	18.7	0.3	80.3	0.7	0.2	1.8	87.2	86.4	7.1	1.7	0.8	14.6	10.9
MMP_0535B	M	85	206	T3	NA	NA	SD	1	43.75	0	48	CB	NR	73.9	57.7	42.6	38.1	8	1.5	81	2	5.1	10.1	46.7	13.6	5	37.1	44.4	21.4	0.9	0.8	4	0	0	97.3	2.7	1.3	0.1	98.2	0.4	0.1	1.1	82.9	87	7.9	2.2	0.4	16.3	12.2
MMP_0536A	M	78	202	BT	I line	IV M1d	PD	1	3	1	5.5	NB	NR	NA	NA	NA	NA	NA	NA	NA	NA	NA	NA	NA	NA	NA	NA	NA	NA	NA	NA	NA	NA	NA	NA	NA	NA	NA	NA	NA	NA	NA	NA	NA	NA	NA	NA	NA	NA
MMP_0536B	M	78	230	T3	NA	NA	PD	1	3	1	5.5	NB	NR	NA	NA	NA	NA	NA	NA	NA	NA	NA	NA	NA	NA	NA	NA	NA	NA	NA	NA	NA	NA	NA	NA	NA	NA	NA	NA	NA	NA	NA	NA	NA	NA	NA	NA	NA	NA
MMP_0537A	M	38	215	BT	I line	III M1c0	PD	1	2.75	1	25.25	NB	NR	86.3	62.1	53.6	50	8.1	3.1	56.3	9.2	6.9	3.4	39.8	37.3	23.9	18.4	20.5	22.2	2.3	2.4	10.5	0.1	0	92.6	7.3	11.9	0	88.1	0	0.9	2.8	66.8	95.6	23.4	8.3	2.3	7	5.8
MMP_0537B	M	38	210	T3	NA	NA	PD	1	2.75	1	25.25	NB	NR	78.3	53.9	42.2	46.6	6.1	2.9	59.6	17.4	6.1	3.9	43.5	32.8	37.7	12.2	17.2	28.9	2.5	1	7.6	0.1	0.1	93.4	6.4	1.9	0	98	0	0.4	3.4	77.6	97.6	29.2	14.9	1.8	6.7	5
MMP_0539	F	55	172	BT	I line	III M1c0	PD	1	2.5	1	32.5	NB	NR	74.8	60.1	44.9	39.2	14	5.3	51.4	3.4	7.8	3.9	49.2	52.2	5	34.5	8.3	5.9	2.4	0.6	11.8	0	0.1	88	11.9	15.1	0.1	84.5	0.3	0.1	3.1	92.6	90.4	12.2	12	8.3	5.7	4.2
MMP_0540A	F	69	268	BT	I line	III M1a1	PR	1	19.75	0	45	CB	R	79.5	65.9	52.4	39.7	3.8	2	62.6	9	1.9	20.9	37.5	25.7	11.9	33	29.5	14.6	1.6	1.5	12.3	0	0	91.4	8.6	8.9	0.1	90.7	0.3	0.2	3.5	93	88.4	10.1	10	3.3	14.4	11.8
MMP_0540B	F	69	301	T3	NA	NA	PR	1	19.75	0	45	CB	R	78.6	66.7	52.4	41.1	4	1.3	64.8	8.4	1.5	22.4	35.1	21.7	12.3	29.7	36.2	9	0.6	0.6	6.3	0	0	94.7	5.3	3	0.1	96.8	0.2	0.1	3.4	93.1	89.7	15.6	13.7	2.1	5	3.9
MMP_0541	F	63	365	BT	I line	III M1c1	PD	1	3.5	1	3.75	NB	NR	77	33.8	26	40.3	4.3	9.8	7.4	11.3	2.5	6.9	50.3	59.8	34.1	5.7	0.5	17.6	6.3	7.6	20.8	0.2	0.4	85.2	14.3	27.2	0	72.8	0	0.5	16.9	79.6	96.7	23.6	9.4	2.5	7.6	5.6
MMP_0543A	M	84	208	BT	I line	IV M1d	PR	1	4.75	1	7.25	CB	R	59.3	59.8	35.5	23.1	4.4	7.6	44.5	8.5	3.2	2.7	71	26.2	36.5	9.3	27.9	23.9	0.6	3.3	7.7	0.1	0	96.6	3.3	8.7	0	90.8	0.5	0.6	13.2	84	87.2	5.6	4.9	1	12.9	7.5
MMP_0543B	M	84	230	T3	NA	NA	PR	1	4.75	1	7.25	CB	R	45.9	56	25.7	26.2	3.2	4.3	50.4	8.7	4.9	2.5	66.4	33.1	26.7	11.2	29	16.6	1.5	1.4	6	0.1	0.1	94.7	5.2	6.3	0.1	93.5	0.1	0.3	3.4	92.5	87.7	8.2	6	1.2	7.3	3.8
MMP_0544	M	63	733	BT	I line	III M1c1	PD	1	2.25	1	10.25	NB	NR	53.7	41.1	22.1	54	4.8	3.4	69.8	7.3	5.3	5.2	35.5	45.5	26.2	25.9	2.4	10	6.1	1.2	10.3	0.1	0.1	88.3	11.5	19.2	0	80.8	0	0	1.7	97	95	8.6	10.9	1	13.2	6.3
MMP_0545A	M	54	141	BT	I line	III M1c0	PD	1	2.75	1	20	NB	NR	49.4	51.6	25.5	28.9	7.1	9.9	18.1	27.1	0.9	4.9	65.3	57.5	29.9	10.6	1.9	12.2	1.9	2.8	15.3	0	0	90.7	9.3	14.6	0	85	0.4	0.1	0.6	58.6	88.6	25.3	10.3	1.6	5.8	3.2
MMP_0545B	M	54	196	T3	NA	NA	PD	1	2.75	1	20	NB	NR	55.9	40	22.3	34.3	10.1	7.8	20	21.8	1.1	7.4	57.2	51.1	35.6	10.4	2.9	19.7	2.9	2	14.3	0	0.1	95.7	4.2	1.1	0	98.6	0.2	0	1.3	79	87.6	22.8	16.6	2.6	7.3	4.4
MMP_0546A	M	74	160	BT	I line	IV M1d	PD	1	2.75	1	7	NB	NR	73.2	36.9	27	27.3	10.7	12.7	46.7	6.3	1.2	1.2	70.3	65.8	21.8	12	0.4	4.2	4.4	3.6	21.8	0.2	0.1	86.3	13.3	15.2	0	84.8	0	0.2	3.7	88.9	96.2	16.3	2.6	0.2	29.3	18.8
MMP_0546B	M	74	199	T3	NA	NA	PD	1	2.75	1	7	NB	NR	73.8	33.8	24.9	22	9.9	16	36.4	6.8	1.1	1.6	75.3	67	19.2	13.5	0.3	5.2	4.6	3.1	15.9	0.5	0.2	91.7	7.6	8.5	0	91.4	0	0.2	3.6	84	97.1	16.9	2.7	0.1	28.2	18.5
MMP_0547A	M	64	391	BT	I line	III M1c1	PD	1	3	1	7	NB	NR	62.8	41.2	25.9	26	6.1	31.8	1.3	19.9	1.1	10.2	62.6	78.5	13.4	7.7	0.4	4.6	1.2	13.3	42.3	9.8	2	54.1	34	18.2	0	81.5	0.3	4.9	26.1	56.5	89	9.6	7.8	11	27.9	18.2
MMP_0547B	M	64	639	T3	NA	NA	PD	1	3	1	7	NB	NR	59.4	34.5	20.5	23.3	3.6	26.1	0.9	21.8	1.2	4.1	71.4	74.1	17.8	7.7	0.4	6.3	2.6	6.6	21.1	0.8	0.1	92.7	6.5	2.5	0	97	0.5	2.5	7.3	59.8	89.3	15.9	12.2	2.3	14.2	8.4
MMP_0548A	M	73	152	BT	I line	III M1c0	PR	0	45.5	0	45.5	CB	R	56.8	44.8	25.5	27.1	8.9	19.3	10.4	26	0.7	5	67.1	71.7	16.3	11.8	0.1	6.4	3.7	7.3	21.4	0	0	82.1	17.9	28.2	0.3	71.2	0.3	0	0.2	71.5	90.2	5.9	3.3	1.2	15.1	9.5
MMP_0548B	M	73	172	T3	NA	NA	PR	0	45.5	0	45.5	CB	R	56.3	47.7	26.8	28	6.3	19.1	11.6	27.4	1.8	4.9	65.3	72.1	17	10.6	0.3	6.3	3.5	5.9	21.9	0	0	82.1	17.8	9.1	0.2	90.6	0.2	0	0.5	67.9	89.9	3.3	4.6	0.8	15	9
MMP_0549A	F	32	269	BT	I line	III M1a1	PR	0	45	0	45	CB	R	65.4	78.3	51.2	36.1	2.1	5.9	25.8	34.8	2	3.8	58.1	36.1	48.7	13.5	1.7	35.9	1.8	2	14.9	0	0	72.8	27.2	9.3	0	90.4	0.2	0.1	0.5	94.8	93	12.8	4.6	1.6	14.4	10.6
MMP_0549B	F	32	227	T3	NA	NA	PR	0	45	0	45	CB	R	69	80.9	55.8	34.9	2.2	5.8	32.8	31.9	1.8	3.9	59.3	29.6	53.7	14	2.7	41	1.3	1.4	12.2	0	0	73.7	26.2	4.9	0	94.9	0.1	0	0.6	96.3	93.2	17.2	9.4	1.9	9.2	6.7
MMP_0550A	F	68	222	BT	I line	M1a0	PR	1	25.25	0	45	CB	R	NA	NA	NA	NA	NA	NA	NA	NA	NA	NA	NA	NA	NA	NA	NA	NA	NA	NA	NA	NA	NA	NA	NA	NA	NA	NA	NA	NA	NA	NA	NA	NA	NA	NA	NA	NA
MMP_0550B	F	68	176	T3	NA	NA	PR	1	25.25	0	45	CB	R	NA	NA	NA	NA	NA	NA	NA	NA	NA	NA	NA	NA	NA	NA	NA	NA	NA	NA	NA	NA	NA	NA	NA	NA	NA	NA	NA	NA	NA	NA	NA	NA	NA	NA	NA	NA
MMP_0551	M	71	203	BT	I line	III M1c0	PD	1	2.25	1	20.5	NB	NR	69.5	55.2	38.4	63.5	16.9	9.8	30.5	2.1	2.6	9.4	24.5	59.5	3.1	37.1	0.3	1.9	3.4	3.2	17.3	0	0	90.7	9.3	13.4	0.1	86.1	0.5	0	1.3	93.2	93	3.5	4.9	3.4	12.1	8.7
MMP_0552	M	75	193	BT	I line	III M1c0	PR	1	23	0	44	CB	R	70.5	53.3	37.6	39.3	4.2	3.1	59.8	9.5	1.5	21.7	37.6	47.3	15.3	27.2	10.2	5.1	2.8	1.9	24.2	0.1	0	93.1	6.7	21	0	79	0	1.8	9.2	67.8	93.3	15.3	10.5	2.7	5.1	3.8
MMP_0553A	M	60	197	BT	I line	III M1c0	SD	1	23	1	31	CB	NR	65.4	52.6	34.4	30.3	1.6	5.4	49.5	11.8	1	7.6	61	52.9	40.8	5.6	0.7	21.2	2.1	1.3	24.1	0.1	0.2	65.5	34.3	22.9	0	76.9	0.2	0.1	2.4	87.5	86.8	5.9	9.5	2.9	18.5	12.5
MMP_0553B	M	60	271	T3	NA	NA	SD	1	23	1	31	CB	NR	62.3	62.6	39	36.5	1.7	6.7	42.7	9.5	0.8	5.2	57.5	63.4	29	6.5	1	14.5	1.5	1.5	23.4	0	0	77.5	22.4	8.8	0	91.1	0.1	0.1	1.3	87.7	90	3.7	6	1.5	21	13.9
MMP_0554	F	70	192	BT	I line	M1b0	PR	1	7.5	1	32.75	CB	R	74.9	56.5	42.3	33.7	4.4	3.9	57.7	9.1	3.2	4.1	58.9	30.2	58.2	9.5	2.1	30.4	1	2	13	0	0	71.6	28.3	21.1	0	78.6	0.3	0	1.2	91.8	91.1	2.5	8.6	2.5	18.1	13.6
MMP_0555A	F	49	259	BT	I line	M1c1	PR	1	4.25	1	8.5	CB	R	41.6	41.6	17.3	46	3.3	9.4	17.7	14.5	1	6.4	46.6	56.1	29.9	13.5	0.6	15.5	3.3	4.9	23.4	0.1	0.3	74	25.6	22.5	0.1	77.1	0.3	0.7	11.8	81.6	91.8	11.8	7.8	0.8	23.2	10.9
MMP_0555B	NA	49	176	T3	NA	NA	SD	1	4.25	1	8.5	CB	NR	52.9	46.6	24.7	49.2	4.1	12	16.3	10.1	0.8	5.1	44.9	63.2	19	17.1	0.7	10.1	4.3	5.6	20.6	0	0.2	89.4	10.4	4.7	0	95	0.2	0.5	3.5	78.9	87.7	13.4	11.8	0.8	21.7	10.8
MMP_0556A	M	51	275	BT	II line	M1c1	PR	1	14.5	0	40.75	CB	R	53.9	65.7	35.4	22.3	0.7	21	1.6	43.2	2.4	3.5	71.8	66.3	28.5	4.9	0.3	10	3.3	7.5	23.4	0.3	0.2	80.7	18.9	20.9	0.3	78.4	0.4	0.3	5.9	90.5	94.5	10.2	7.2	2.1	19.4	10.9
MMP_0556B	NA	51	160	T3	NA	NA	PR	1	14.5	0	40.75	CB	R	60.3	64.2	38.7	25.5	2.4	23.3	2.5	35.7	2.3	4.5	67.6	65.1	27.9	6.2	0.8	8.4	2.3	7.6	23.4	0.2	0.1	87.8	11.9	11	0.1	88.7	0.2	0.3	1.7	86.1	96.5	20.5	12.3	1.9	18.5	10.3
MMP_0557A	F	70	173	BT	II line	M1a0	PR	0	40.75	0	40.75	CB	R	70.7	46.3	32.7	24.9	6.5	20.5	26.1	12.9	1.3	3.7	70.1	57.2	30.3	12	0.5	22.5	2.7	4.9	21.2	0.2	0	94	5.7	20	0	80	0	3.9	23.6	60.9	90.1	3.4	2.2	1.2	17.6	13.1
MMP_0557B	NA	70	238	T3	NA	NA	PR	0	40.75	0	40.75	CB	R	71.2	40	28.5	26.4	4	12.1	36.5	11.7	1.5	1.9	70.1	57.8	30.2	11.6	0.4	23.7	5.1	3	13.3	0.1	0	93.6	6.3	8.5	0	91.3	0.1	3.4	23	60.4	91.2	4.3	8.5	2.9	11.8	8.5
MMP_0558	F	47	187	BT	I line	M1b0	SD	1	11.75	1	19.5	CB	NR	80.3	43	34.5	33.9	5.9	18.3	6.4	24.5	1.1	8.4	56.5	67.5	21.5	10.8	0.2	12.2	2.2	4.5	17.1	0.1	0.1	79.7	20.1	15.9	0	83.8	0.3	0.1	1.1	93.9	92.4	15.3	9.1	3	14.5	10.9
MMP_0559A	M	47	225	BT	I line	M1c0	PR	0	39	0	39	CB	R	66.9	69.7	46.6	30	11.5	22.1	16	17.9	2.5	2.3	65.2	70.5	10.7	17.8	1	4	1	5.4	28.3	0.1	0.3	82.8	16.8	14.4	0.3	84.7	0.6	0.4	5.8	89.4	83	15.9	5.2	1.3	23	15.4
MMP_0559B	NA	47	207	T3	NA	NA	PR	0	39	0	39	CB	R	69.8	65.7	45.9	29.8	13.5	19.2	14.2	20.9	2.3	3	64.9	66.3	13.1	19.1	1.6	4.4	1.9	4.8	26	0.1	0.6	80.4	19	9.3	0.3	88.7	1.7	0.1	7.8	90.4	83.2	12.7	12.5	1.5	21.9	14.5
MMP_0560	M	78	478	BT	I line	M1c1	PD	1	1	1	1	NB	NR	38.7	46.1	17.8	32.9	23.7	8.2	29.4	8.1	3.1	1.5	62.4	59.3	23.4	16.4	1	7.6	2.7	4.7	17.6	0.1	0.1	89	10.9	16.6	0.1	82.9	0.4	0	11.7	88.3	87.7	34.6	9.5	2.4	6.2	2.3
MMP_0561A	F	42	121	BT	I line	M1a0	PR	1	15	1	19	CB	R	38.6	37.2	14.3	31.8	6	6.9	13	27.4	2.2	6.4	59.6	45.7	35.4	14.8	4	40.2	2.4	5.4	11.7	0	0	81.7	18.3	16.5	0.2	82.7	0.5	0	1.1	83.4	93.7	5.1	10.7	2.3	25.8	12.2
MMP_0561B	NA	42	148	T3	NA	NA	PR	1	15	1	19	CB	R	47.4	50.1	23.7	28.5	5.9	7.5	11.4	38.5	1.3	5.6	64.6	39.1	48.1	9.5	3.3	40.1	3.7	1.9	13.2	0	0.1	83.1	16.8	12.1	0.1	87.5	0.3	0	1	96.6	94.1	3	12.9	1.6	23.8	11.4
MMP_0562	F	65	189	BT	I line	M1a0	PR	1	30.25	0	36	CB	R	61.6	60.1	37.1	44.9	12.1	13.4	25.4	12.8	0.9	4	50.1	59	26.3	14.3	0.4	9.9	1	3.9	19.8	0.1	0.2	87.8	12	15.1	0.3	82.9	1.7	0	7.8	91.5	69.8	14.4	7.3	1	15.2	9.8
MMP_0563	M	73	267	BT	I line	M1a1	SD	1	9.25	1	16	CB	NR	70.8	68.8	48.7	50.1	9.6	6.3	43.9	3.8	4.9	4.1	40.8	52.4	25	16.2	6.4	12.4	2.7	1.5	22.2	0	0	95.4	4.5	9.5	0	89.8	0.6	0.2	4.6	89	87.8	8.7	2.8	1.5	11.8	8.9
MMP_0564	F	55	814	BT	I line	M1d1	PD	1	2	1	12	NB	NR	35.7	49.2	17.6	37.6	6.6	11.5	27.7	14	2.4	12.4	47.6	53	11.5	18.5	17	7.8	2.2	4.8	16.5	0	0.1	90.6	9.3	19.4	0.1	80.2	0.4	0	0.5	82.8	91.6	26.2	8.3	1.1	18	6.8
MMP_0565	M	71	167	BT	I line	M1a0	PD	1	1	1	6	NB	NR	40.8	58.5	23.9	65.1	4.5	2.9	60	1.6	4.9	6	24	53.1	14.8	27.7	4.3	8.2	3.4	1.5	14.7	0	0.1	94.9	5	8.2	0	91.6	0.2	0.3	2.6	81.5	91.6	7.2	6.3	2	14.4	6.4
MMP_0566	M	69	212	BT	I line	M1c0	PD	1	3	1	10	NB	NR	78.7	72.6	57.1	60.1	2.3	1.8	60.9	1.5	0.4	26.1	13.5	44.1	24.7	21.9	9.2	7.7	5.7	0.4	11.6	0	0	98	2	6.8	0	93.2	0	0.2	1.2	26.4	95.8	11.1	9.2	1.2	8.1	6.5
[truncated: 12 more columns]
